# Supplementary material for: SAR131675, a VEGRF3 Inhibitor, Modulates the Immune Response and Reduces the Growth of Colorectal Cancer Liver Metastasis
Source: Cancers (Basel). 2022 May 31;14(11):2715. doi: 10.3390/cancers14112715 (PMC9179346; doi:10.3390/cancers14112715)
Supplement: Supplementary file 1 [file cancers-14-02715-s001.zip]

Archive with 11 entries (11 files):
- Figure S1.pdf
- Figure S2.pdf
- Figure S3.pdf
- Figure S4.pdf
- Figure S5.pdf
- Figure S6.pdf
- Figure S7.pdf
- Figure S8.pdf
- Table S1.pdf
- Table S2.pdf
- Table S3.pdf
